# Supplementary material for: Multidrug Resistance, Biofilm-Forming Ability, and Molecular Characterization of Vibrio Species Isolated from Foods in Thailand
Source: Antibiotics (Basel). 2025 Feb 25;14(3):235. doi: 10.3390/antibiotics14030235 (PMC11939528; doi:10.3390/antibiotics14030235)
Supplement: Supplementary file 1 [file antibiotics-14-00235-s001.zip]

Archive with 1 entries (1 files):
- antibiotics-3467874-supplementary.pdf
